# Supplementary material for: Vitamin B12 release through bacteriophage-mediated cell lysis of the marine bacterium Sulfitobacter sp. M39
Source: ISME Commun. 2025 Aug 29;5(1):ycaf136. doi: 10.1093/ismeco/ycaf136 (PMC12456174; doi:10.1093/ismeco/ycaf136)
Supplement: Supplementary_Data_1_ycaf136 [file supplementary_data_1_ycaf136.xlsx]

## Sheet: emapper annotation
Supplementary Data 1: Additional information about bacteriophage M39 annotated genes.
Bacteriophage genome annotation (PQ900653; bacteriophage)
## emapper-2.1.12
##
#query	seed_ortholog	evalue	score	eggNOG_OGs	max_annot_lvl	COG_category	Description	Preferred_name	GOs	EC	KEGG_ko	KEGG_Pathway	KEGG_Module	KEGG_Reaction	KEGG_rclass	BRITE	KEGG_TC	CAZy	BiGG_Reaction	PFAMs
NODE_2_length_49844_cov_349.363940_1	1220714.L7TLI8_9CAUD	3.03e-20	90.9	4QDEN@10239|Viruses,4R0G3@35237|dsDNA viruses no RNA stage,4QQNS@28883|Caudovirales	28883|Caudovirales	-	-	-	-	-	-	-	-	-	-	-	-	-	-	-
NODE_2_length_49844_cov_349.363940_5	1538804.A0A0A1CM43_9CAUD	5.32e-195	566	4QB5I@10239|Viruses,4QPQ9@28883|Caudovirales,4QKRP@10699|Siphoviridae	10699|Siphoviridae	S	helicase activity	-	-	-	-	-	-	-	-	-	-	-	-	-
NODE_2_length_49844_cov_349.363940_6	1220714.L7TRY6_9CAUD	9.72e-107	322	4QDKA@10239|Viruses,4QWTD@35237|dsDNA viruses no RNA stage,4QQ19@28883|Caudovirales,4QIB9@10662|Myoviridae	10662|Myoviridae	S	nuclease activity	-	-	-	-	-	-	-	-	-	-	-	-	-
NODE_2_length_49844_cov_349.363940_7	718252.FP2_01030	1.05e-13	70.5	2C7AV@1|root,32S15@2|Bacteria,1VE12@1239|Firmicutes,24N4J@186801|Clostridia,3WQ0S@541000|Ruminococcaceae	186801|Clostridia	S	COG NOG19595 non supervised orthologous group	-	-	-	-	-	-	-	-	-	-	-	-	DUF3268
NODE_2_length_49844_cov_349.363940_8	1220714.L7TN03_9CAUD	1.52e-54	177	4QBY9@10239|Viruses,4QXKT@35237|dsDNA viruses no RNA stage,4QQRZ@28883|Caudovirales	28883|Caudovirales	-	-	-	-	-	-	-	-	-	-	-	-	-	-	-
NODE_2_length_49844_cov_349.363940_10	1220714.L7TK61_9CAUD	2.33e-33	127	4QB0T@10239|Viruses,4QV4X@35237|dsDNA viruses no RNA stage,4QPUT@28883|Caudovirales	28883|Caudovirales	S	Protein of unknown function (DUF669)	-	-	-	-	-	-	-	-	-	-	-	-	-
NODE_2_length_49844_cov_349.363940_11	1220714.L7TNN5_9CAUD	5.65e-86	261	4QF7M@10239|Viruses,4QYGN@35237|dsDNA viruses no RNA stage,4QSE1@28883|Caudovirales	28883|Caudovirales	S	AAA domain	-	-	-	-	-	-	-	-	-	-	-	-	-
NODE_2_length_49844_cov_349.363940_35	1561065.A0A0B5A593_9CAUD	2.44e-28	109	4QBET@10239|Viruses,4QQ0K@28883|Caudovirales,4QKVF@10699|Siphoviridae	10699|Siphoviridae	S	hydrolase activity, acting on ester bonds	-	-	-	-	-	-	-	-	-	-	-	-	-
NODE_2_length_49844_cov_349.363940_38	1151117.AJLF01000002_gene501	1.02e-15	77.8	COG0717@1|root,arCOG04048@2157|Archaea,2XTSH@28890|Euryarchaeota,2441N@183968|Thermococci	183968|Thermococci	F	Belongs to the dCTP deaminase family	dcd	-	3.5.4.13	ko:K01494	ko00240,ko01100,map00240,map01100	M00053	R00568,R02325	RC00074	ko00000,ko00001,ko00002,ko01000	-	-	-	dUTPase
NODE_2_length_49844_cov_349.363940_41	1123502.AQXD01000001_gene1000	1.25e-37	133	COG3108@1|root,COG3108@2|Bacteria,1RICX@1224|Proteobacteria,1TGV8@1236|Gammaproteobacteria,1XBBG@135614|Xanthomonadales	135614|Xanthomonadales	S	D-alanyl-D-alanine carboxypeptidase	-	-	-	-	-	-	-	-	-	-	-	-	-
NODE_2_length_49844_cov_349.363940_47	1540098.A0A0A0RQD4_9CAUD	2.15e-09	60.8	4QB6U@10239|Viruses,4QQ2F@28883|Caudovirales,4QKMH@10699|Siphoviridae	10699|Siphoviridae	S	Terminase small subunit	-	-	-	-	-	-	-	-	-	-	-	-	-
NODE_2_length_49844_cov_349.363940_48	437329.A5A3P3_9CAUD	6.44e-248	694	4QH10@10239|Viruses,4QVVN@35237|dsDNA viruses no RNA stage,4QSY9@28883|Caudovirales,4QMA5@10699|Siphoviridae	10699|Siphoviridae	-	-	-	-	-	-	-	-	-	-	-	-	-	-	-
NODE_2_length_49844_cov_349.363940_49	1132026.I6NMA2_9CAUD	3.11e-142	425	4QB49@10239|Viruses,4QUZD@35237|dsDNA viruses no RNA stage,4QPU2@28883|Caudovirales,4QKRQ@10699|Siphoviridae	10699|Siphoviridae	S	Domain of unknown function (DUF4055)	-	-	-	-	-	-	-	-	-	-	-	-	-
NODE_2_length_49844_cov_349.363940_50	1175654.A0A0S0N8X0_9CAUD	2.44e-09	66.6	4QC5Z@10239|Viruses,4QUNP@35237|dsDNA viruses no RNA stage,4QPGX@28883|Caudovirales,4QKMB@10699|Siphoviridae	10699|Siphoviridae	S	Phage Mu protein F like protein	-	GO:0005575,GO:0019012,GO:0019028,GO:0044423,GO:0046729	-	-	-	-	-	-	-	-	-	-	-
NODE_2_length_49844_cov_349.363940_51	1476390.A0A060RIN6_9CAUD	2.94e-36	135	4QB5N@10239|Viruses,4R0DQ@35237|dsDNA viruses no RNA stage,4QUH8@28883|Caudovirales,4QMVX@10699|Siphoviridae	10699|Siphoviridae	-	-	-	-	-	-	-	-	-	-	-	-	-	-	-
NODE_2_length_49844_cov_349.363940_52	1458863.A0A088C4X2_9CAUD	3.84e-124	366	4QFB4@10239|Viruses,4QZ8P@35237|dsDNA viruses no RNA stage,4QSGK@28883|Caudovirales,4QI7W@10662|Myoviridae	10662|Myoviridae	-	-	-	-	-	-	-	-	-	-	-	-	-	-	-
NODE_2_length_49844_cov_349.363940_54	1173749.S4TNW5_9CAUD	4.34e-14	73.6	4QDCV@10239|Viruses,4QYHY@35237|dsDNA viruses no RNA stage,4QT48@28883|Caudovirales,4QN8P@10699|Siphoviridae	10699|Siphoviridae	-	-	-	-	-	-	-	-	-	-	-	-	-	-	-
NODE_2_length_49844_cov_349.363940_57	1175654.A0A0S0NAI6_9CAUD	1.46e-171	500	4QG8X@10239|Viruses,4QVDN@35237|dsDNA viruses no RNA stage,4QSBT@28883|Caudovirales,4QM55@10699|Siphoviridae	10699|Siphoviridae	-	-	-	-	-	-	-	-	-	-	-	-	-	-	-
NODE_2_length_49844_cov_349.363940_59	1476390.A0A060RF75_9CAUD	4.62e-18	80.1	4QGHF@10239|Viruses,4QZQX@35237|dsDNA viruses no RNA stage,4QSX2@28883|Caudovirales,4QMFB@10699|Siphoviridae	10699|Siphoviridae	-	-	-	-	-	-	-	-	-	-	-	-	-	-	-
NODE_2_length_49844_cov_349.363940_61	323098.Nwi_1615	1.61e-32	143	COG1511@1|root,COG5281@1|root,COG1511@2|Bacteria,COG5281@2|Bacteria,1MX2R@1224|Proteobacteria,2U3WK@28211|Alphaproteobacteria,3K1A2@41294|Bradyrhizobiaceae	28211|Alphaproteobacteria	S	tape measure protein	-	-	-	-	-	-	-	-	-	-	-	-	Peptidase_M15_4,Tape_meas_lam_C
NODE_2_length_49844_cov_349.363940_65	1132026.I6NQ41_9CAUD	3.38e-71	227	4QBTT@10239|Viruses,4QVNB@35237|dsDNA viruses no RNA stage,4QQUU@28883|Caudovirales,4QKWB@10699|Siphoviridae	10699|Siphoviridae	S	Phage conserved hypothetical protein BR0599	-	-	-	-	-	-	-	-	-	-	-	-	-
NODE_2_length_49844_cov_349.363940_67	1538804.A0A088F6T3_9CAUD	2.4e-216	627	4QAKM@10239|Viruses,4QPEF@28883|Caudovirales,4QKNE@10699|Siphoviridae	10699|Siphoviridae	S	DNA polymerase family A	-	GO:0003674,GO:0003824,GO:0003887,GO:0004518,GO:0004527,GO:0006139,GO:0006259,GO:0006725,GO:0006807,GO:0008150,GO:0008152,GO:0008408,GO:0009058,GO:0009059,GO:0009987,GO:0016740,GO:0016772,GO:0016779,GO:0016787,GO:0016788,GO:0018130,GO:0019438,GO:0034061,GO:0034641,GO:0034645,GO:0034654,GO:0043170,GO:0044237,GO:0044238,GO:0044249,GO:0044260,GO:0044271,GO:0046483,GO:0071704,GO:0071897,GO:0090304,GO:…	-	-	-	-	-	-	-	-	-	-	-
NODE_2_length_49844_cov_349.363940_69	1220714.L7TK38_9CAUD	2.36e-169	478	4QFED@10239|Viruses,4R072@35237|dsDNA viruses no RNA stage,4QPEH@28883|Caudovirales	28883|Caudovirales	S	tRNA modification	-	-	-	-	-	-	-	-	-	-	-	-	-
NODE_2_length_49844_cov_349.363940_70	421052.F945_02819	9.45e-80	247	COG0302@1|root,COG0302@2|Bacteria,1MY3N@1224|Proteobacteria,1RMQM@1236|Gammaproteobacteria,3NKQ6@468|Moraxellaceae	1236|Gammaproteobacteria	H	GTP cyclohydrolase	-	-	3.5.4.16	ko:K01495	ko00790,ko01100,map00790,map01100	M00126,M00841,M00842,M00843	R00428,R04639,R05046,R05048	RC00263,RC00294,RC00323,RC00945,RC01188	ko00000,ko00001,ko00002,ko01000	-	-	-	GTP_cyclohydroI
NODE_2_length_49844_cov_349.363940_71	1220714.L7TMZ3_9CAUD	5.49e-48	159	4QBB2@10239|Viruses,4QWCF@35237|dsDNA viruses no RNA stage,4QRAZ@28883|Caudovirales,4QJ7W@10662|Myoviridae	10662|Myoviridae	S	6-pyruvoyl tetrahydropterin synthase	-	-	-	-	-	-	-	-	-	-	-	-	-
NODE_2_length_49844_cov_349.363940_72	1123326.JFBL01000003_gene1940	4.04e-80	246	COG0603@1|root,COG0603@2|Bacteria,1MU5V@1224|Proteobacteria,42MKZ@68525|delta/epsilon subdivisions,2YMGA@29547|Epsilonproteobacteria	29547|Epsilonproteobacteria	F	Catalyzes the ATP-dependent conversion of 7-carboxy-7- deazaguanine (CDG) to 7-cyano-7-deazaguanine (preQ(0))	queC	-	6.3.4.20	ko:K06920	ko00790,ko01100,map00790,map01100	-	R09978	RC00959	ko00000,ko00001,ko01000,ko03016	-	-	-	QueC
NODE_2_length_49844_cov_349.363940_73	1175654.A0A0S0NAI5_9CAUD	2.28e-67	214	4QCT7@10239|Viruses,4QVJT@35237|dsDNA viruses no RNA stage,4QPFU@28883|Caudovirales,4QKS9@10699|Siphoviridae	10699|Siphoviridae	S	iron-sulfur cluster binding	-	-	-	-	-	-	-	-	-	-	-	-	-

## Sheet: NCBI-CD-search
Query	Hit type	PSSM-ID	From	To	E-Value	Bitscore	Accession	Short name	Incomplete	Superfamily
Q#1 - >NODE_2_length_49844_cov_349.363940_1	superfamily	445401	1	27	0.00577186	36.1021	cl01416	Fimbrial superfamily	C	-
Q#5 - >NODE_2_length_49844_cov_349.363940_5	specific	440681	6	394	5.07172e-76	251.868	COG1061	SSL2	C	cl34083
Q#7 - >NODE_2_length_49844_cov_349.363940_7	superfamily	431994	4	121	3.59823e-25	92.4166	cl13172	DUF3268 superfamily	-	-
Q#10 - >NODE_2_length_49844_cov_349.363940_10	superfamily	398629	5	132	5.69223e-12	61.3066	cl04900	DUF669 superfamily	-	-
Q#11 - >NODE_2_length_49844_cov_349.363940_11	specific	433243	18	214	3.7789e-36	126.287	pfam13479	AAA_24	-	cl28899
Q#15 - >NODE_2_length_49844_cov_349.363940_15	specific	431574	3	40	3.30468e-06	42.8202	pfam10979	DUF2786	-	cl12553
Q#16 - >NODE_2_length_49844_cov_349.363940_16	superfamily	444007	7	260	9.61471e-46	171.667	cl47369	COG4983 superfamily	C	-
Q#21 - >NODE_2_length_49844_cov_349.363940_21	superfamily	449355	12	117	7.29376e-08	47.694	cl14782	RNase_H_like superfamily	-	-
Q#38 - >NODE_2_length_49844_cov_349.363940_38	specific	440481	35	174	5.95108e-41	136.107	COG0717	Dcd	-	cl42832
Q#41 - >NODE_2_length_49844_cov_349.363940_41	superfamily	453889	17	158	1.9273e-12	60.4537	cl38918	Peptidase_M15 superfamily	-	-
Q#48 - >NODE_2_length_49844_cov_349.363940_48	superfamily	441389	193	496	1.22908e-10	63.4194	cl43514	XtmB superfamily	N	-
Q#49 - >NODE_2_length_49844_cov_349.363940_49	specific	433070	277	416	3.18001e-34	125.523	pfam13264	DUF4055	-	cl16196
Q#50 - >NODE_2_length_49844_cov_349.363940_50	superfamily	441936	128	271	2.94048e-09	56.1956	cl26983	COG2369 superfamily	-	-
Q#52 - >NODE_2_length_49844_cov_349.363940_52	superfamily	466267	149	320	0.00692953	37.6342	cl45416	Gp13-like superfamily	N	-
Q#54 - >NODE_2_length_49844_cov_349.363940_54	specific	466706	1	169	1.84706e-48	154.372	pfam20557	DnaT_2	-	cl48709
Q#57 - >NODE_2_length_49844_cov_349.363940_57	specific	436820	295	483	6.59995e-12	66.1421	pfam18906	Phage_tube_2	N	cl40912
Q#61 - >NODE_2_length_49844_cov_349.363940_61	specific	466312	53	243	3.48783e-51	178.186	pfam20155	TMP_3	-	cl45527
Q#62 - >NODE_2_length_49844_cov_349.363940_62	specific	459925	84	168	0.0014675	38.5826	pfam00754	F5_F8_type_C	C	cl47591
Q#65 - >NODE_2_length_49844_cov_349.363940_65	superfamily	444200	25	262	8.55119e-25	99.7163	cl47374	COG5449 superfamily	-	-
Q#66 - >NODE_2_length_49844_cov_349.363940_66	specific	433300	342	508	4.90666e-13	68.1136	pfam13550	Phage-tail_3	-	cl38419
Q#66 - >NODE_2_length_49844_cov_349.363940_66	superfamily	463865	902	1058	0.00185294	40.0598	cl48183	Laminin_G_3 superfamily	-	-
Q#66 - >NODE_2_length_49844_cov_349.363940_66	superfamily	274617	756	876	0.00954014	39.8186	cl28266	decahem_SO1788 superfamily	NC	-
Q#67 - >NODE_2_length_49844_cov_349.363940_67	superfamily	440512	51	668	8.88715e-126	384.79	cl34031	PolA superfamily	-	-
Q#68 - >NODE_2_length_49844_cov_349.363940_68	superfamily	440357	2	214	4.71824e-05	44.7095	cl33965	DnaN superfamily	C	-
Q#70 - >NODE_2_length_49844_cov_349.363940_70	specific	440071	58	218	2.12952e-96	278.516	COG0302	FolE	-	cl43095
Q#71 - >NODE_2_length_49844_cov_349.363940_71	specific	440484	11	147	1.39441e-13	63.2957	COG0720	QueD	-	cl42292
Q#72 - >NODE_2_length_49844_cov_349.363940_72	specific	440368	2	219	2.59932e-105	302.851	COG0603	QueC	-	cl43206
Q#73 - >NODE_2_length_49844_cov_349.363940_73	superfamily	440367	21	239	9.18838e-38	131.028	cl33971	QueE superfamily	-	-
