# Supplementary material for: Vitamin B12 release through bacteriophage-mediated cell lysis of the marine bacterium Sulfitobacter sp. M39
Source: ISME Commun. 2025 Aug 29;5(1):ycaf136. doi: 10.1093/ismeco/ycaf136 (PMC12456174; doi:10.1093/ismeco/ycaf136)
Supplement: Supplementary_Data_2_ycaf136 [file supplementary_data_2_ycaf136.xlsx]

## Sheet: emapper annotation
Supplementary Data 2: Additional information about bacteriophage M39B annotated genes.
Bacteriophage genome annotation (PV985214; bacteriophage M39B)
## emapper-2.1.12
##
#query	seed_ortholog	evalue	score	eggNOG_OGs	max_annot_lvl	COG_category	Description	Preferred_name	GOs	EC	KEGG_ko	KEGG_Pathway	KEGG_Module	KEGG_Reaction	KEGG_rclass	BRITE	KEGG_TC	CAZy	BiGG_Reaction	PFAMs
NODE_3_length_43809_cov_2.179960_6	1132026.I6NQV1_9CAUD	4.26e-37	132	4QBET@10239|Viruses,4QVSW@35237|dsDNA viruses no RNA stage,4QQ0K@28883|Caudovirales,4QKVF@10699|Siphoviridae	10699|Siphoviridae	S	hydrolase activity, acting on ester bonds	-	-	-	-	-	-	-	-	-	-	-	-	-
NODE_3_length_43809_cov_2.179960_19	935565.JAEM01000034_gene2488	5.82e-28	110	2FI2N@1|root,349VH@2|Bacteria,1P3QD@1224|Proteobacteria,2UVPW@28211|Alphaproteobacteria	28211|Alphaproteobacteria	-	-	-	-	-	-	-	-	-	-	-	-	-	-	-
NODE_3_length_43809_cov_2.179960_21	1476390.A0A060RJ50_9CAUD	0	983	4QBSJ@10239|Viruses,4QXH4@35237|dsDNA viruses no RNA stage,4QPFJ@28883|Caudovirales,4QKUK@10699|Siphoviridae	10699|Siphoviridae	S	DNA primase activity	-	-	-	-	-	-	-	-	-	-	-	-	-
NODE_3_length_43809_cov_2.179960_23	1132026.I6NRF2_9CAUD	6.63e-36	129	4QERA@10239|Viruses,4QZRZ@35237|dsDNA viruses no RNA stage,4QQTQ@28883|Caudovirales,4QME6@10699|Siphoviridae	10699|Siphoviridae	-	-	-	-	-	-	-	-	-	-	-	-	-	-	-
NODE_3_length_43809_cov_2.179960_24	1561065.A0A0B5A2H4_9CAUD	6.03e-93	279	4QBA5@10239|Viruses,4QPTU@28883|Caudovirales,4QN4A@10699|Siphoviridae	10699|Siphoviridae	S	AAA domain	-	-	-	-	-	-	-	-	-	-	-	-	-
NODE_3_length_43809_cov_2.179960_25	1476390.A0A060RJ47_9CAUD	8.77e-71	224	4QB0T@10239|Viruses,4QV4X@35237|dsDNA viruses no RNA stage,4QPUT@28883|Caudovirales,4QKQK@10699|Siphoviridae	10699|Siphoviridae	S	Protein of unknown function (DUF669)	-	-	-	-	-	-	-	-	-	-	-	-	-
NODE_3_length_43809_cov_2.179960_26	1132026.I6NQ44_9CAUD	7.1e-112	336	4QB87@10239|Viruses,4QWTD@35237|dsDNA viruses no RNA stage,4QQ19@28883|Caudovirales,4QN6V@10699|Siphoviridae	10699|Siphoviridae	S	exonuclease activity	-	-	-	-	-	-	-	-	-	-	-	-	-
NODE_3_length_43809_cov_2.179960_27	1476390.A0A060RF85_9CAUD	1.66e-270	755	4QB5I@10239|Viruses,4QUT2@35237|dsDNA viruses no RNA stage,4QPQ9@28883|Caudovirales,4QKRP@10699|Siphoviridae	10699|Siphoviridae	S	helicase activity	-	-	-	-	-	-	-	-	-	-	-	-	-
NODE_3_length_43809_cov_2.179960_28	1132026.I6NKY9_9CAUD	5.36e-106	325	4QETH@10239|Viruses,4R01J@35237|dsDNA viruses no RNA stage,4QPKY@28883|Caudovirales,4QMA1@10699|Siphoviridae	10699|Siphoviridae	-	-	-	-	-	-	-	-	-	-	-	-	-	-	-
NODE_3_length_43809_cov_2.179960_29	1476390.A0A060RFG0_9CAUD	8.01e-229	659	4QB40@10239|Viruses,4QV3M@35237|dsDNA viruses no RNA stage,4QPWY@28883|Caudovirales,4QKSZ@10699|Siphoviridae	10699|Siphoviridae	S	nucleic acid binding	-	-	-	-	-	-	-	-	-	-	-	-	-
NODE_3_length_43809_cov_2.179960_31	1548905.A0A0A1IVS6_9CAUD	2.01e-183	551	4QAQ9@10239|Viruses,4QPTV@28883|Caudovirales,4QKRS@10699|Siphoviridae	10699|Siphoviridae	S	Putative phage tail protein	-	GO:0005575,GO:0008150,GO:0016032,GO:0018995,GO:0019012,GO:0019058,GO:0019062,GO:0022610,GO:0030430,GO:0033643,GO:0033646,GO:0043656,GO:0043657,GO:0044215,GO:0044216,GO:0044217,GO:0044403,GO:0044406,GO:0044419,GO:0044650,GO:0051704	-	-	-	-	-	-	-	-	-	-	-
NODE_3_length_43809_cov_2.179960_33	335283.Neut_1457	1.08e-22	89.4	2CJX7@1|root,32W32@2|Bacteria,1N82M@1224|Proteobacteria,2VY34@28216|Betaproteobacteria	28216|Betaproteobacteria	-	-	-	-	-	-	-	-	-	-	-	-	-	-	-
NODE_3_length_43809_cov_2.179960_34	335283.Neut_1458	3.69e-75	235	COG5449@1|root,COG5449@2|Bacteria,1PUJN@1224|Proteobacteria,2VWIA@28216|Betaproteobacteria,374H6@32003|Nitrosomonadales	28216|Betaproteobacteria	S	Phage conserved hypothetical protein BR0599	-	-	-	-	-	-	-	-	-	-	-	-	DUF2163,Phage_BR0599
NODE_3_length_43809_cov_2.179960_36	1132026.I6NKY8_9CAUD	1.37e-177	560	4QAK6@10239|Viruses,4QUP9@35237|dsDNA viruses no RNA stage,4QPBY@28883|Caudovirales,4QKKV@10699|Siphoviridae	10699|Siphoviridae	S	peptidoglycan catabolic process	-	-	-	-	-	-	-	-	-	-	-	-	-
NODE_3_length_43809_cov_2.179960_37	1476390.A0A060RIP8_9CAUD	9.1e-42	142	4QF3K@10239|Viruses,4QYBN@35237|dsDNA viruses no RNA stage,4QPU4@28883|Caudovirales,4QNA7@10699|Siphoviridae	10699|Siphoviridae	-	-	-	-	-	-	-	-	-	-	-	-	-	-	-
NODE_3_length_43809_cov_2.179960_38	1476390.A0A060RF75_9CAUD	1.31e-31	114	4QGHF@10239|Viruses,4QZQX@35237|dsDNA viruses no RNA stage,4QSX2@28883|Caudovirales,4QMFB@10699|Siphoviridae	10699|Siphoviridae	-	-	-	-	-	-	-	-	-	-	-	-	-	-	-
NODE_3_length_43809_cov_2.179960_39	1476390.A0A060RFK4_9CAUD	3.42e-47	156	4QCR9@10239|Viruses,4QZ7A@35237|dsDNA viruses no RNA stage,4QT36@28883|Caudovirales,4QKZZ@10699|Siphoviridae	10699|Siphoviridae	-	-	-	-	-	-	-	-	-	-	-	-	-	-	-
NODE_3_length_43809_cov_2.179960_40	1132026.I6NQ38_9CAUD	5.96e-169	503	4QG8X@10239|Viruses,4QVDN@35237|dsDNA viruses no RNA stage,4QSBT@28883|Caudovirales,4QM55@10699|Siphoviridae	10699|Siphoviridae	-	-	-	-	-	-	-	-	-	-	-	-	-	-	-
NODE_3_length_43809_cov_2.179960_41	1132026.I6NQU2_9CAUD	2.71e-36	129	4QE14@10239|Viruses,4QZSF@35237|dsDNA viruses no RNA stage,4QR3K@28883|Caudovirales,4QMVN@10699|Siphoviridae	10699|Siphoviridae	-	-	-	-	-	-	-	-	-	-	-	-	-	-	-
NODE_3_length_43809_cov_2.179960_42	1476390.A0A060RIP3_9CAUD	7.05e-26	101	4QBRS@10239|Viruses,4QY9D@35237|dsDNA viruses no RNA stage,4QT3I@28883|Caudovirales,4QMWM@10699|Siphoviridae	10699|Siphoviridae	-	-	-	-	-	-	-	-	-	-	-	-	-	-	-
NODE_3_length_43809_cov_2.179960_43	1458669.W6B0V7_9CAUD	8.13e-41	142	4QBSW@10239|Viruses,4QVFT@35237|dsDNA viruses no RNA stage,4QQDX@28883|Caudovirales,4QN72@10699|Siphoviridae	10699|Siphoviridae	-	-	-	-	-	-	-	-	-	-	-	-	-	-	-
NODE_3_length_43809_cov_2.179960_44	1476390.A0A060RFK0_9CAUD	1.29e-14	72	4QFPF@10239|Viruses,4QXCH@35237|dsDNA viruses no RNA stage,4QPQB@28883|Caudovirales,4QMGX@10699|Siphoviridae	10699|Siphoviridae	-	-	-	-	-	-	-	-	-	-	-	-	-	-	-
NODE_3_length_43809_cov_2.179960_45	1132026.I6NQ33_9CAUD	6.66e-25	99.4	4QDRG@10239|Viruses,4QZ3E@35237|dsDNA viruses no RNA stage,4QU1H@28883|Caudovirales,4QN8G@10699|Siphoviridae	10699|Siphoviridae	-	-	-	-	-	-	-	-	-	-	-	-	-	-	-
NODE_3_length_43809_cov_2.179960_46	1476390.A0A060RJ07_9CAUD	1.31e-159	456	4QG3C@10239|Viruses,4QZ2P@35237|dsDNA viruses no RNA stage,4QT9M@28883|Caudovirales,4QM4U@10699|Siphoviridae	10699|Siphoviridae	-	-	-	-	-	-	-	-	-	-	-	-	-	-	-
NODE_3_length_43809_cov_2.179960_47	1476390.A0A060RIN6_9CAUD	4.56e-76	237	4QB5N@10239|Viruses,4R0DQ@35237|dsDNA viruses no RNA stage,4QUH8@28883|Caudovirales,4QMVX@10699|Siphoviridae	10699|Siphoviridae	-	-	-	-	-	-	-	-	-	-	-	-	-	-	-
NODE_3_length_43809_cov_2.179960_48	1132026.I6NRE3_9CAUD	1.24e-85	270	4QC5Z@10239|Viruses,4QUNP@35237|dsDNA viruses no RNA stage,4QPGX@28883|Caudovirales,4QKMB@10699|Siphoviridae	10699|Siphoviridae	S	Phage Mu protein F like protein	-	GO:0005575,GO:0019012,GO:0019028,GO:0044423,GO:0046729	-	-	-	-	-	-	-	-	-	-	-
NODE_3_length_43809_cov_2.179960_49	1132026.I6NMA2_9CAUD	1.45e-208	595	4QB49@10239|Viruses,4QUZD@35237|dsDNA viruses no RNA stage,4QPU2@28883|Caudovirales,4QKRQ@10699|Siphoviridae	10699|Siphoviridae	S	Domain of unknown function (DUF4055)	-	-	-	-	-	-	-	-	-	-	-	-	-
NODE_3_length_43809_cov_2.179960_50	1132026.I6NQ28_9CAUD	2.62e-225	639	4QH10@10239|Viruses,4QVVN@35237|dsDNA viruses no RNA stage,4QSY9@28883|Caudovirales,4QMA5@10699|Siphoviridae	10699|Siphoviridae	-	-	-	-	-	-	-	-	-	-	-	-	-	-	-
NODE_3_length_43809_cov_2.179960_53	246200.SPO3675	3.66e-64	205	COG3108@1|root,COG3108@2|Bacteria,1QDAN@1224|Proteobacteria,2TV1K@28211|Alphaproteobacteria	28211|Alphaproteobacteria	S	Bacterial protein of unknown function (DUF882)	-	-	-	-	-	-	-	-	-	-	-	-	Peptidase_M15_2,Peptidase_M15_3
NODE_3_length_43809_cov_2.179960_56	1476390.A0A060RFP1_9CAUD	1.27e-26	108	4QFIB@10239|Viruses,4QX9V@35237|dsDNA viruses no RNA stage,4QSB9@28883|Caudovirales,4QMF1@10699|Siphoviridae	10699|Siphoviridae	-	-	-	-	-	-	-	-	-	-	-	-	-	-	-

## Sheet: NCBI-CD-search
#Batch CD-search tool
Query	Hit type	PSSM-ID	From	To	E-Value	Bitscore	Accession	Short name	Incomplete	Superfamily
Q#6 - >NODE_3_length_43809_cov_2.179960_6	superfamily	477354	5	58	0.000563776	38.6039	cl40423	cupin_RmlC-like superfamily	C	-
Q#21 - >NODE_3_length_43809_cov_2.179960_21	specific	444007	9	438	1.04035e-72	246.011	COG4983	COG4983	C	cl47369
Q#24 - >NODE_3_length_43809_cov_2.179960_24	superfamily	475120	22	211	1.08478e-15	72.7439	cl28899	DEAD-like_helicase_N superfamily	-	-
Q#25 - >NODE_3_length_43809_cov_2.179960_25	superfamily	398629	12	124	2.56351e-09	53.9878	cl04900	DUF669 superfamily	-	-
Q#27 - >NODE_3_length_43809_cov_2.179960_27	specific	440681	1	373	9.32081e-68	229.141	COG1061	SSL2	C	cl34083
Q#27 - >NODE_3_length_43809_cov_2.179960_27	specific	197784	401	421	0.0030529	35.3713	smart00547	ZnF_RBZ	-	cl02656
Q#28 - >NODE_3_length_43809_cov_2.179960_28	superfamily	440357	116	333	2.17219e-06	49.3319	cl33965	DnaN superfamily	N	-
Q#29 - >NODE_3_length_43809_cov_2.179960_29	superfamily	353046	362	511	5.21836e-06	49.0214	cl10023	POLBc superfamily	C	-
Q#30 - >NODE_3_length_43809_cov_2.179960_30	specific	441893	49	389	5.86786e-10	60.6952	COG2319	WD40	N	cl43672
Q#31 - >NODE_3_length_43809_cov_2.179960_31	superfamily	433300	301	469	2.44194e-07	51.1648	cl38419	Phage-tail_3 superfamily	-	-
Q#34 - >NODE_3_length_43809_cov_2.179960_34	superfamily	444200	128	257	5.06028e-25	100.101	cl47374	COG5449 superfamily	N	-
Q#35 - >NODE_3_length_43809_cov_2.179960_35	superfamily	440853	179	344	5.46765e-06	48.3962	cl34203	ChlD superfamily	N	-
Q#36 - >NODE_3_length_43809_cov_2.179960_36	specific	466312	195	386	7.08143e-53	183.193	pfam20155	TMP_3	-	cl45527
Q#36 - >NODE_3_length_43809_cov_2.179960_36	superfamily	443141	172	875	7.81311e-12	69.6125	cl34696	HI1514 superfamily	-	-
Q#36 - >NODE_3_length_43809_cov_2.179960_36	superfamily	440809	20	186	0.00147645	42.6164	cl34174	Smc superfamily	NC	-
Q#37 - >NODE_3_length_43809_cov_2.179960_37	specific	428172	7	59	0.00144172	35.3851	pfam04883	HK97-gp10_like	C	cl12124
Q#38 - >NODE_3_length_43809_cov_2.179960_38	superfamily	462959	42	80	0.00786219	33.7043	cl48077	PocR superfamily	N	-
Q#40 - >NODE_3_length_43809_cov_2.179960_40	specific	436820	525	714	4.29386e-07	52.2749	pfam18906	Phage_tube_2	N	cl40912
Q#40 - >NODE_3_length_43809_cov_2.179960_40	superfamily	171664	34	158	4.98946e-06	49.8768	cl31627	PRK12688 superfamily	NC	-
Q#43 - >NODE_3_length_43809_cov_2.179960_43	specific	466706	3	170	3.98276e-47	150.905	pfam20557	DnaT_2	-	cl48709
Q#46 - >NODE_3_length_43809_cov_2.179960_46	specific	466267	5	322	3.29522e-160	449.798	pfam20036	Gp13-like	-	cl45416
Q#47 - >NODE_3_length_43809_cov_2.179960_47	superfamily	214922	46	141	0.00828816	35.637	cl33403	OmpH superfamily	C	-
Q#48 - >NODE_3_length_43809_cov_2.179960_48	superfamily	447890	253	298	2.31862e-06	45.8366	cl10072	Phage_Mu_F superfamily	N	-
Q#49 - >NODE_3_length_43809_cov_2.179960_49	specific	433070	284	422	4.092e-30	114.352	pfam13264	DUF4055	-	cl16196
Q#50 - >NODE_3_length_43809_cov_2.179960_50	superfamily	441389	161	496	4.2882e-06	49.167	cl43514	XtmB superfamily	N	-
Q#53 - >NODE_3_length_43809_cov_2.179960_53	specific	442342	46	135	2.47074e-31	111.546	COG3108	YcbK	N	cl43785
